# Supplementary material for: Prothrombin prevents fatal T cell–dependent anemia during chronic virus infection of mice
Source: JCI Insight. 2025 Jan 16;10(4):e181063. doi: 10.1172/jci.insight.181063 (PMC11949038; doi:10.1172/jci.insight.181063)
Supplement: Supporting data values [file jciinsight-10-181063-s190.xlsx]

## Sheet: Fig 1 A
Day post-injection	Control	FII Low
8		1
8		1
15	0	1
21	0
21	0
21	0
10		1
12		1
12		1
14		1
14		1
15		1
23	0
23	0
23	0
23	0
23	0
23	0
18	0
18	0
6		1
10		1
10		1
10		1
10		1
19	0
19	0
7		1
12		1
10		1
9		1
6		1
9		1
8		1
14

## Sheet: Fig 1 D
Control	FII Low
16.1075	12.6095
10.9252	16.6258
7.55673	80.7568
7.81585	14.2937
16.8849	12.2208
	11.573

## Sheet: Fig 1E
Control	FII Low
2161.3	2135.21
2101.12	1987.59
2242.26	1995.41
1979.81	2337.36
2076.06	2101.12
2459.24	2308.22
2327.59	2459.24
2298.64	2417.62
2407.38	1972.07
2251.52	2126.61
2270.2	2059.56
2170.09	2084.37
2214.8	2501.91
2512.74	2377
2556.75	2161.3
2298.64	2152.55

## Sheet: Fig 2 A
Days post-injection	FII Low IgG	FII Low αCD8
19
19
19
19
19		0
19		0
14		1
19		0
19		0
19		0
19		0
14		1
7	1
12	1
10	1
9	1
6	1
9	1
19
19
5
19
14
14

## Sheet: Fig 2 B
	Average Values			Individual values
Days post-injection	FII Low IgG	FII Low αCD8		FII Low IgG																	FII Low aCD8
0	100	100		100	100	100	100	100	100	100	100	100	100	100	100	100	100	100	100		100	100	100	100*	100	100	100	100	100	100	100	100	100	100	100	100	100	100
1	95.6002	95.4564		96.2766	96.7391	93.5185	97.8261	97.9899	96.3636	92.35	91.59	92.93	91.92	99.5	96.9	99.5	95.8	97.5	92.9		96.5346	96.4103	93.8144		93.8461	89.9039	92.86	92.17	90.29	90.73	97.6	103.2	99.5	97.4	96.5	96.3	98.3	97.4
2	92.5651	92.4622		88.8298	95.1087	89.3518	94.0217	91.4573	95.1515	90.82	89.72	89.67	90.91	93.8	95.8	98.9	93.1	94.5	89.9		94.0594	92.8205	90.2062		89.2308	87.9808	89.05	88.94	89.81	89.76	95.2	95.7	96.9	95.4	95	93.6	95.5	92.7
3	92.1001	93.4948		86.7021	95.6522	87.037	93.4783	86.9347	95.7576	90.82	89.25	89.67	90.4	94.3	95.3	97.8	93.7	97.5	89.3		94.5545	94.359	90.7216		89.7436	89.4231	90.48	86.64	89.81	92.68	95.2	95.2	98.4	97.4	98.5	95.7	98.9	91.7
4	93.2177	96.8131			101.087	82.4074	94.5652	86.9347	98.1818	92.35	90.19	89.13	92.42	92.7	96.3	100	94.7	98	89.3		100	98.4615	90.2062		94.359	90.8654	91.43	90.78	93.69	94.63	98.1	102.1	104.7	103.1	101	100	102.3	90.1
5	91.0689	98.923			98.3696	81.4815	89.1304	87.4372	91.5152	89.8	88.79	89.67	94.44	91.1	91.6	98.4	91	97	86.3		103.465	101.538	89.6907		96.9231	89.9039	93.81	93.09	94.17	96.1	101.9	104.3	105.2	104.1	104.5	103.7	104.5	94.8
6	86.0091	98.6496			91.8478	77.7778		85.4271	88.4848	82.14	82.24	84.24	86.87	88	86.9	94	85.7	89.5	81		103.465	102.564	86.5979		97.4359		91.9	91.24	90.78	95.61	104.8	103.7	109.9	103.1	104.5	104.3	99.4	89.1
7	80.8867	97.5749			86.413	73.6111		79.397	83.6364	78.06	77.57	80.43	80.81	83.3	83.2	86.8	81.5		76.8		102.97	101.026	86.0825		96.4103		91.43	92.17	88.83	92.68	103.3	101.6	107.8	101.5	105.5	103.7	97.7	88.5
8	78.2313	94.5923			82.0652	71.2963		79.397	80.6061	75		78.8	77.78		80.1	84.6	78.3		72.6		101.98	100	85.567		94.359		89.05	89.4	86.41	91.71	99.5	95.7	104.2	95.9	100.5	96.8	94.4	88
9	75.5	90.8125													77	80.8	74.6		69.6												91.9	88.3	94.8	87.8	92.5	95.2	93.2	82.8
10	76.2	86.7													73.8	78.6															89.5	86.2	86.5	82.1	88	88.8	94.9	77.6
11	71.7	87.6875													71.7																93.3	88.3	85.9	80.1	90.5	89.3	96	78.1
12	70.2	88.1													70.2																94.8	87.8	84.9	78.6	92.5	89.8	98.3	78.1
13		88.7																													95.7	89.9	81.8	81.1	95	89.8	97.7	78.6
14		87.9125																													92.4	92	74.5	83.7	95	92.5	97.7	75.5
15		94.3667																													95.2	95.7		84.2	97	94.1	100
16		93.9167																													93.3	95.2		86.7	96.5	94.1	97.7
17		91.7667																													91	92		87.2	93.5	92.5	94.4
18		91.7333																													91.4	91		89.8	92.5	92.5	93.2
19		89.8167																													89	88.3		87.2	92.5	90.9	91

## Sheet: Fig 3 A
uL/mL fIIa	0	2	4	8
Rep 1	41.8	48.7	52.9	54.7
Rep 2	41	49.7	46	57.6
Rep 3	40.2	45.4	51.9	54.9
Rep 4	35.5	43.2	50.1	52.6
Rep 5	36.1	40.9	50.8	52.6
Rep 6	37.7	47.5	48.6	50.6
Rep 7	33.4	40.9	46.9	49.8
Rep 8	37.2	44.6	43.8	51.3
Average	37.8625	45.1125	48.875	53.0125

## Sheet: Fig 3 B
uL/mL fIIa	0	2	4	8
Rep 1	83.4	79.4	92.7	95.3
Rep 2	78.4	87.9	87.4	95.1
Rep 3	79.2	80.2	93	93.7
Rep 4	71	73.7	89.4	95
Rep 5	73.1	72.2	85.6	88.9
Rep 6	75.2	79.6	84.1	88.6
Rep 7	72.3	78.3	85.8	85.9
Rep 8	85.3	89.2	88.3	93.4
Average	77.2375	80.0625	88.2875	91.9875

## Sheet: Fig 3 C
uL/mL fIIa	0	2	4	8
Rep 1	78.4	71.5	83.7	85.3
Rep 2	73.9	80.8	81.8	86.7
Rep 3	74.3	74.7	84.7	88.3
Rep 4	67.2	69.9	81.8	90
Rep 5	68.1	71	82.6	89.9
Rep 6	70.2	74.3	81.3	86.1
Rep 7	67	75.7	84.6	85.6
Rep 8	77.2	77.2	78.4	87.6
Average	72.0375	74.3875	82.3625	87.4375

## Sheet: Fig 4 B
Frequency			Number
Control	FII Low		Control	FII Low
43.6	51.5		1272455	2124888
51.6	53.7		967991	2469567
54.7	46.9		4642273	681435
58	63		2327163	1423173
48.8	64.1		1750219	3637311
62.7	59.5		1294650	2403902
50.1	61.8		1879569	2462764
49.3			1897718

## Sheet: Fig 4 C
Frequency			Number
Control	FII Low		Control	FII Low
12.4	12.8		109991	173880
13.1	16.3		80688.2	259424
14.7	15.9		366185	115806
16.5	27.6		184790	161086
11.5	14.6		153037	246862
17.6	19.3		129790	201323
12.4	17.2		154006	182819
13.9			167760

[truncated: 11 more sheets: Fig 4 D, Fig 4 E, Fig 4 F, Fig 5 A, Fig 5 C, Fig 5 D, Fig 5 E, Fig 6 A, Fig 6 B, Fig 7 A, Fig 7 B]
